# Supplementary material for: RNAi by Soaking Aedes aegypti Pupae in dsRNA
Source: Insects. 2021 Jul 13;12(7):634. doi: 10.3390/insects12070634 (PMC8307132; doi:10.3390/insects12070634)
Supplement: Supplementary file 1 [file insects-12-00634-s001.zip]

Archive with 1 entries (1 files):
- insects-1237541-supplementary.pdf
